# Supplementary material for: Two new species of pontogeneiid amphipods (Crustacea, Senticaudata, Calliopioidea) from Korean waters
Source: Zookeys. 2016 Nov 23;(635):53–79. doi: 10.3897/zookeys.635.10604 (PMC5126509; doi:10.3897/zookeys.635.10604)
Supplement: XML Treatment for Eusiroides pilopalpus [file zookeys.635.10604-treatment1.xml]

<!DOCTYPE tp:taxon-treatment
  PUBLIC "-//TaxonX//DTD Taxonomic Treatment Publishing DTD v0 20100105//EN" "tax-treatment-NSO.dtd">
<tp:taxon-treatment xmlns:tp="http://www.plazi.org/taxpub"><tp:treatment-meta><kwd-group><label>Taxon classification</label><kwd><named-content content-type="kingdom">Animalia</named-content></kwd><kwd><named-content content-type="order">Amphipoda</named-content></kwd><kwd><named-content content-type="family">Pontogeneiidae</named-content></kwd></kwd-group><mixed-citation publication-type="journal"><person-group><name><surname>Jung</surname><given-names>Tae Won</given-names></name><name><surname>Kim</surname><given-names>Jong Guk</given-names></name><name><surname>Yoon</surname><given-names>Seong Myeong</given-names></name></person-group><article-title>Two new species of pontogeneiid amphipods (<tp:taxon-name><tp:taxon-name-part taxon-name-part-type="subphylum">Crustacea</tp:taxon-name-part></tp:taxon-name>, <tp:taxon-name><tp:taxon-name-part taxon-name-part-type="suborder">Senticaudata</tp:taxon-name-part></tp:taxon-name>, <tp:taxon-name><tp:taxon-name-part taxon-name-part-type="superfamily">Calliopioidea</tp:taxon-name-part></tp:taxon-name>) from Korean waters</article-title><source>Zookeys</source><day>23</day><month>11</month><year>2016</year><volume>2016</volume><issue>635</issue><fpage>53</fpage><lpage>79</lpage><pub-id pub-id-type="doi">10.3897/zookeys.635.10604</pub-id></mixed-citation></tp:treatment-meta><tp:nomenclature><tp:taxon-name>
                <tp:taxon-name-part taxon-name-part-type="genus">Eusiroides</tp:taxon-name-part>
                <tp:taxon-name-part taxon-name-part-type="species">pilopalpus</tp:taxon-name-part>
                <object-id xmlns:xlink="http://www.w3.org/1999/xlink" content-type="zoobank" xlink:type="simple">http://zoobank.org/5B037355-73B0-4F5A-94A3-CD907324FAD9</object-id>
              </tp:taxon-name><tp:taxon-status xmlns:xlink="http://www.w3.org/1999/xlink" xlink:type="simple">sp. n.</tp:taxon-status><xref ref-type="fig" rid="F1">Figs 1</xref><xref ref-type="fig" rid="F2">, 2</xref><xref ref-type="fig" rid="F3">, 3</xref><xref ref-type="fig" rid="F4">, 4</xref><xref ref-type="fig" rid="F5">, 5</xref><xref ref-type="fig" rid="F6">, 6</xref></tp:nomenclature><tp:treatment-sec sec-type="type locality" id="SECID0EVOAC"><title>Type locality.</title><p>Jeju Island, South Korea, <named-content xmlns:xlink="http://www.w3.org/1999/xlink" content-type="dwc:verbatimCoordinates" xlink:type="simple"><named-content content-type="geo-json" specific-use="{&#34;type&#34;:&#34;Point&#34;,&#34;coordinates&#34;:[126.583056,33.239722]}" id="NCID0E5OAC" xlink:type="simple">33°14'23"N 126°34'59"E</named-content></named-content>, sublittoral (average depth 24 m).</p></tp:treatment-sec><tp:treatment-sec sec-type="material" id="SECID0EDPAC"><title>Material examined.</title><p>Holotype: NIBRIV0000328601, adult female, 8.4 mm, collected from the type locality on 30 Nov 2012 by Prof. H.-Y. Soh.</p></tp:treatment-sec><tp:treatment-sec sec-type="etymology" id="SECID0EIPAC"><title>Etymology.</title><p>The composite epithet of the specific name of <italic><tp:taxon-name><tp:taxon-name-part taxon-name-part-type="species">pilopalpus</tp:taxon-name-part></tp:taxon-name></italic> is a combination of Latin <italic>pilosus</italic> and <italic>palpus</italic> meaning ‘hairy palp’. This name refers to the character of the mandibular palp article 3: the surface is covered with several rows of minute setae along the distal two-thirds length and with a group of brush-like fine setae at the center of the outer margin. Noun in apposition.</p></tp:treatment-sec><tp:treatment-sec sec-type="diagnosis" id="SECID0E3PAC"><title>Diagnosis.</title><p>Head with short rostrum; eyes reniform, well-developed. Antennae with stout peduncular articles, with calceoli on flagellum; accessory flagellum of antenna 1 uni-articulate, as long as 1<sup>st</sup> proximal article of flagellum. Upper lip slightly angulate distally. Lower lip outer lobe with 7 bifid setae on surface. Mandibles both with bi-dentate (1 small and 1 enlarged) incisors, with trifid and 6-dentate lacinia mobilis on right and left mandibles, respectively; palp article 3 covered with numerous fine setae laterodistally. Maxilla 1 outer plate with 10 dentate robust setae apically. Maxilla 2 inner plate broader than outer plate. Maxilliped with short inner plate; outer plate elongate; palp articles 1–3 expanded, article 4 falcate. Gnathopods moderately subchelate, similar to each other, with developed anterior lobe on basis and ischium; dactylus falcate, elongate. Pereopods 3–4 ordinary; basis lined with short setae posteriorly; ischium anterior lobe acute distally; merus anterodistal corner produced bearing 1 robust seta. Pereopods 5–7 basis expanded posteriorly; ischium posterior lobe developed; merus produced posterodistally. Pleonal epimera each with submarginal setae ventrally; epimera 2 and 3 with oblique redge on surface; epimeron 3 with serrations posteriorly. Uropod 1 peduncle with largest seta mediodistally; outer ramus with lateral setae only. Uropod 2 shorter than uropod 1, peduncle with 1 distal seta laterally. Uropod 3 rami lancerolate. Telson shallowly cleft (approximately 1/4 on its length).</p></tp:treatment-sec><tp:treatment-sec sec-type="description" id="SECID0EFAAE"><title>Description of holotype female.</title><p>
                <bold><italic>Head</italic></bold> (Fig. <xref ref-type="fig" rid="F1">1A</xref>): rostrum short; lateral cephalic lobes weakly produced and slightly oblique; antennal sinus not deep; eyes reniform, well-developed, enlarged.</p><fig id="F1" position="float" orientation="portrait"><label>Figure 1.</label><caption><p>
          <italic><tp:taxon-name><tp:taxon-name-part taxon-name-part-type="genus">Eusiroides</tp:taxon-name-part> <tp:taxon-name-part taxon-name-part-type="species">pilopalpus</tp:taxon-name-part></tp:taxon-name></italic> sp. n., holotype. <bold>A</bold> Head <bold>B</bold> Antenna 1 <bold>C</bold> Calceoli of flagellum on antenna 1 <bold>D</bold> Antenna 2 <bold>E</bold> Calceoli of flagellum on antenna 2 <bold>F</bold> Upper lip <bold>G</bold> Lower lip <bold>H</bold> Left mandible <bold>I</bold> Right mandible <bold>J</bold> Maxilla 1 <bold>K</bold> Maxilla 2. Scale bars 0.1 mm (<bold>C, E, J, K</bold>), 0.2 mm (<bold>F–I</bold>), 0.5 mm (<bold>A, B, D</bold>).</p></caption><graphic xmlns:xlink="http://www.w3.org/1999/xlink" xlink:href="zookeys-635-053-g001.jpg" position="float" orientation="portrait" xlink:type="simple" id="oo_112127.jpg"/></fig><p>
                <bold><italic>Antenna 1</italic></bold> (Fig. <xref ref-type="fig" rid="F1">1B, C</xref>): stout, with length ratio of 1.0:0.7:0.3 in peduncular articles 1–3; peduncular article 1 with 1 group of 7 plumose setae on anterior margin proximally and with smooth groove bearing setae on lateral margin subdistally; peduncular article 2 with 1 subdistal and 2 distal setae laterally and 1 pair of distal setae medially on anterior margin, also with small groove bearing setae on distal margin; accessory flagellum uni-articulate, as long as 1<sup>st</sup> proximal article of flagellum, with 5 setae on apex; flagellum more than 72-articulate and slightly longer than twice as long as peduncular articles 1–3 combined, proximal article longest, with single or paired aesthetascs and calceoli present from 1<sup>st</sup> to 54<sup>th</sup> articles discontinuously.</p><p>
                <bold><italic>Antenna 2</italic></bold> (Fig. <xref ref-type="fig" rid="F1">1D, E</xref>): stout, shorter than antenna 1; with length ratio of 1.0:0.7 in peduncular articles 4–5; flagellum more than 36-articulate, slightly shorter than peduncular articles 3–5 combined, proximal article longest, with calceoli present from 1<sup>st</sup> to 24<sup>th</sup> articles discontinuously.</p><p>
                <bold><italic>Upper lip</italic></bold> (Fig. <xref ref-type="fig" rid="F1">1F</xref>): apex convex, slightly angulate distally, covered with apical and subapical fine setae.</p><p>
                <bold><italic>Lower lip</italic></bold> (Fig. <xref ref-type="fig" rid="F1">1G</xref>): inner lobe weak; outer lobe apically round with 7 bifid setae on surface; mandibular processes developed bearing round apices.</p><p>
                <bold><italic>Right mandible</italic></bold> (Fig. <xref ref-type="fig" rid="F1">1I</xref>): incisor bi-dentate (1 small and 1 enlarged); lacinia mobilis trifid, each multidentate; accessory setal row with 3 serrate and 3 plumose setae alternatively; molar triturative, columnar; palp 3-articulate; palp article 1 shortest; palp article 2 rectilinear, with 12 setae on expanded medial margin; palp article 3 weakly falcate, with marginal and submarginal serrate setae on distal 3/4 of medial margin, covered with several rows of fine setae on distal 2/3 of surface, densely covered with group of brush-like setae at centre on lateral margin and surface, apex bluntly truncate with 6 serrate setae.</p><p>
                <bold><italic>Left mandible</italic></bold> (Fig. <xref ref-type="fig" rid="F1">1H</xref>): incisor bi-dentate (1 small and 1 enlarged); lacinia mobilis 6-dentate; accessory setal row with 1 simple, 3 serrate, and 1 plumose setae; palp similar to that of right mandible.</p><p>
                <bold><italic>Maxilla 1</italic></bold> (Fig. <xref ref-type="fig" rid="F1">1J</xref>): inner plate enlarged, with 2 plumose setae at mediodistal corner; outer plate with 10 dentate robust setae apically; palp long, beyond apical setae of outer plate, palp article 1 with 1 long seta laterodistally, article 2 with 1 row of 9 setae along apical and mediodistal margins, with 1 pair of long setae laterally.</p><p>
                <bold><italic>Maxilla 2</italic></bold> (Fig. <xref ref-type="fig" rid="F1">1K</xref>): inner plate ovoid, broader than outer plate, with 1 row of 8 weakly plumose and 1 long plumose setae on medial margin subdistally, covered with fine setae on apical and subapical margins; outer plate with 16 setae on apical margin, with 2 setae on lateral margin distally.</p><p>
                <bold><italic>Maxilliped</italic></bold> (Fig. <xref ref-type="fig" rid="F2">2A</xref>): inner plate short, tongue-shaped, with 3 robust setae apically, with 8 bifid and 2 simple setae arranged from apex to mediodistal margin; outer plate elongate, 2.0 times as long as inner plate, lined with numerous long setae arranged from apex to medial margin, with 3 long weakly plumose setae on lateral margin; palp with expanded articles 1–3; article 1 with 1 group of 4 elongate setae laterodistally; article 2 lined with numerous simple long setae on medial margin, with 2 rows of setae subdistally, with 1 group of 6 unequal setae at laterodistal corner; article 3 0.3 times as long as article 2, with ledge bearing 1 row of long setae on surface, with 7 serrate and <!--PageBreak-->4 simple setae at laterodistal corner, covered with numerous fine setae laterodistally; article 4 falcate, slightly shorter than article 3, with 4 setae along inner margin.</p><fig id="F2" position="float" orientation="portrait"><label>Figure 2.</label><caption><p>
          <italic><tp:taxon-name><tp:taxon-name-part taxon-name-part-type="genus">Eusiroides</tp:taxon-name-part> <tp:taxon-name-part taxon-name-part-type="species">pilopalpus</tp:taxon-name-part></tp:taxon-name></italic> sp. n., holotype. <bold>A</bold> Maxilliped <bold>B</bold> Coxa 1 <bold>C</bold> Gnathopod 1 <bold>D</bold> Gnathopod 2 <bold>E</bold> Coxal gill of gnathopod 2. Scale bars 0.2 mm (<bold>A</bold>), 0.5 mm (<bold>B–D</bold>).</p></caption><graphic xmlns:xlink="http://www.w3.org/1999/xlink" xlink:href="zookeys-635-053-g002.jpg" position="float" orientation="portrait" xlink:type="simple" id="oo_112128.jpg"/></fig><p>
                <bold><italic>Gnathopod 1</italic></bold> (Fig. <xref ref-type="fig" rid="F2">2B, C</xref>): moderately subchelate; coxa expanded anterodistally, with 16 minute setae on round ventral margin, with 1 small notch bearing 1 minute seta posteroventrally, with 1 oblique row of 5 long setae on surface posteroventrally; basis lined with short setae and shallowly lobed anterodistally, with 2 groups of 3 submarginal setae proximally and with 2 groups of 9 subdistal and 3 distal setae medially on anterior margin, with 1 pair of elongate setae on posterior margin proximally and with 1 group of 6 setae at posterodistal corner; ischium largely lobed anteriorly, without setae on posterior margin and with 1 group of 11 setae posterodistally; merus forming groove anterodistally, with 1 row of 4 setae medially, with acute protrusion posterodistally, lined with numerous setae on posterior margin; carpus longer than merus, without setae on anterior margin and with 1 row of 5 setae at anterodistal corner, posterior margin broadly lobed laterally, weakly crenulate and with groups of serrate and simple setae and with 3 setae mediodistally; propodus ovoid, shorter than basis, with 1 group of 3 setae and 6 single setae on anterior margin and with 1 group of 9 setae at anterodistal corner, with 1 vertical row of 4 robust defining setae on medial surface near posterior margin, palm approximately 3.0 times as long as posterior margin and minutely pectinate, with 7 robust setae along toothed submargin; dactylus falcate, stout, long, fitting palm.</p><p>
                <bold><italic>Gnathopod 2</italic></bold> (Fig. <xref ref-type="fig" rid="F2">2E, D</xref>): moderately subchelate, similar to gnathopod 1; coxa rectangular, not expanded anterodistally, with 1 oblique row of 4 elongate setae on surface posteroventrally, with 1 robust seta on posterior margin, ventral margin subrounded with 7 minute setae, coxal gill longer than coxa and expanded distally; basis shallowly lobed and lined with 8 setae anterodistally, with 1 group of 5 setae mediodistally on anterior margin, with 2 elongate setae proximally and lined with single or paired minute setae on posterior margin, with 1 group of 7 setae at posterodistal corner; ischium largely lobed and slightly dilated anterodistally, without setae on posterior margin and with 1 pair of subdistal and 1 group of 7 distal setae at posterodistal corner; merus forming groove anterodistally, with 1 row of 13 setae medially, with acute protrusion posterodistally; carpus longer than merus, with 2 setae on anterior margin and 1 group of 4 setae at anterodistal corner, posterior margin broadly lobed, weakly crenulate and with groups of simple setae; propodus triangular, shorter than basis, with 3 single and 2 pairs of setae on anterior margin and with 1 group of 8 setae at anterodistal corner, with 1 vertical row of 3 robust defining setae on medial surface near posterior margin, palm poorly defined, about 3.0 times as long as posterior margin and minutely pectinate, with 7 robust setae along toothed submargin; dactylus falcate, stout, long, fitting palm.</p><p>
                <bold><italic>Pereopod 3</italic></bold> (Fig. <xref ref-type="fig" rid="F3">3A, B</xref>): coxa rectangular, similar to that of gnathopod 2, facial setae absent, with 7 minute setae on ventral margin, with 1 robust seta on posterior margin, coxal gill as long as coxa and expanded distally; basis slightly curved proximally, anterior margin lined with setae, anterodistal lobe weak with several setae, with more than 10 groups of minute setae on posterior margin; ischium short, anterodistally lobed, with 1 group of 3 setae at posterodistal corner; merus 0.7 times as long as basis, expanded anterodistally, with 3 proximal and 2 distal setae on anterior margin, <!--PageBreak--><!--PageBreak--><!--PageBreak-->anterodistal corner produced with 1 group of 1 robust and 6 simple setae, with 3 groups of simple setae on posterior margin; carpus not expanded, 0.9 times as long as merus, with 2 setae on anterior margin and with 7 setae on anterodistal corner, with 3 pairs of 1 robust and 1 simple setae on posterior margin, posterodistal corner oblique with 4 lateral and 3 medial setae; propodus 1.1 times as long as carpus, with 5 pairs of setae on anterior margin and with 1 group of 5 setae at anterodistal corner, with 7 groups of robust and simple setae on posterior margin and with 1 group of 1 locking seta and 4 simple setae at posterodistal corner; dactylus falcate, as long as half of propodus.</p><fig id="F3" position="float" orientation="portrait"><label>Figure 3.</label><caption><p>
          <italic><tp:taxon-name><tp:taxon-name-part taxon-name-part-type="genus">Eusiroides</tp:taxon-name-part> <tp:taxon-name-part taxon-name-part-type="species">pilopalpus</tp:taxon-name-part></tp:taxon-name></italic> sp. n., holotype. <bold>A</bold> Pereopod 3 <bold>B</bold> Coxal gill on pereopod 3 <bold>C</bold> Pereopod 4 <bold>D</bold> Coxal gill of pereopod 4. Scale bars 0.5 mm.</p></caption><graphic xmlns:xlink="http://www.w3.org/1999/xlink" xlink:href="zookeys-635-053-g003.jpg" position="float" orientation="portrait" xlink:type="simple" id="oo_112129.jpg"/></fig><p>
                <bold><italic>Pereopod 4</italic></bold> (Fig. <xref ref-type="fig" rid="F3">3C, D</xref>): coxa acutely produced backwards posteriorly; other articles similar to those of pereopod 3.</p><p>
                <bold><italic>Pereopod 5</italic></bold> (Fig. <xref ref-type="fig" rid="F4">4A–C</xref>): coxa bilobed, posterior lobe narrower and more ventrally produced than anterior lobe, with 5 minute setae on ventral margin, coxal gill subovoid, smaller than that of pereopod 4; basis ovoid, with 3 elongate setae proximally and lined with 3 single setae and 5 groups of setae on anterior margin, anterodistal corner bluntly lobed with 1 group of 5 setae, posterior margin expanded and with 22 weak serrations bearing 1 minute seta, with 3 setae mediodistally, with 7 setae on medial surface proximally; ischium short, anterodistal corner weakly lobed downwards with 1 group of 6 setae, posterior margin largely expanded and slightly lurched posterodistally on lateral border; merus shorter than basis, with 4 groups of robust and simple setae on anterior margin and with 1 group of 5 robust setae at anterodistal corner, posterior margin expanded with 5 groups of robust and simple setae, posterodistal corner produced with 4 robust setae; propodus 1.4 times as long as merus, with 6 groups of paired setae on anterior margin, with paired locking setae and 3 simple setae at anterodistal corner, posterior margin irregularly setose with robust and simple setae, with 6 short setae at posterodistal corner; dactylus falcate, 0.3 times as long as propodus.</p><fig id="F4" position="float" orientation="portrait"><label>Figure 4.</label><caption><p>
          <italic><tp:taxon-name><tp:taxon-name-part taxon-name-part-type="genus">Eusiroides</tp:taxon-name-part> <tp:taxon-name-part taxon-name-part-type="species">pilopalpus</tp:taxon-name-part></tp:taxon-name></italic> sp. n., holotype. <bold>A</bold> Pereopod 5 <bold>B</bold> Coxal gill of pereopod 5 <bold>C</bold> Propodus and dactylus on pereopod 5 <bold>D</bold> Pereopod 6. Scale bars 0.5 mm.</p></caption><graphic xmlns:xlink="http://www.w3.org/1999/xlink" xlink:href="zookeys-635-053-g004.jpg" position="float" orientation="portrait" xlink:type="simple" id="oo_112130.jpg"/></fig><p>
                <bold><italic>Pereopod 6</italic></bold> (Fig. <xref ref-type="fig" rid="F4">4D, E</xref>): coxa bilobed, smaller than that of pereopod 5, anterior lobe small, posterior lobe expanded backwards and with 1 notch bearing 1 minute seta posteroventrally, coxal gill circular and slightly smaller than that of pereopod 5; basis ovoid, larger than that of pereopod 5, with 2 minute setae proximally and 7 groups of robust and simple setae on anterior margin, anterodistal corner bluntly lobed with 1 group of paired robust setae and 3 simple setae, posterior margin expanded with 25 weak serrations bearing 1 minute seta, with 23 setae proximally and 5 setae distally on medial border, with 8 setae on medial surface proximally; ischium short, anterodistal corner weakly lobed downwards with 1 group of 1 robust and 5 simple setae, posterior margin largely expanded and slightly lurched posterodistally on lateral border; merus shorter than basis, with 1 robust seta and 3 groups of robust and simple setae on anterior margin, with 1 group of 4 robust setae at anterodistal corner, posterior margin expanded with 2 setae and 3 pairs of robust and simple setae, posterodistal corner produced with 5 robust setae; carpus not linear, slightly shorter than merus, with 3 groups of robust and simple setae on anterior margin and with 1 group of 8 robust setae at anterodistal corner, posterior margin broadly expanded with 3 groups of simple setae, posterodistal corner weakly produced with 1 group of 7 robust setae; propodus 1.3 times as long as merus, with 6 groups of paired robust and simple setae on anterior <!--PageBreak-->margin, with paired locking setae and 7 simple setae at anterodistal corner, posterior margin setose irregularly with robust and simple setae, with 8 setae at posterodistal corner; dactylus falcate, 0.5 times as long as propodus.</p><p>
                <bold><italic>Pereopod 7</italic></bold> (Fig. <xref ref-type="fig" rid="F5">5A, B</xref>): as long as pereopod 6; coxa unilobed, ventrally convex, coxal gill present, longish subovoid, smaller than that of pereopod 6; other articles similar to those of pereopod 6 except for flattened posterior margin of basis.</p><fig id="F5" position="float" orientation="portrait"><label>Figure 5.</label><caption><p>
          <italic><tp:taxon-name><tp:taxon-name-part taxon-name-part-type="genus">Eusiroides</tp:taxon-name-part> <tp:taxon-name-part taxon-name-part-type="species">pilopalpus</tp:taxon-name-part></tp:taxon-name></italic> sp. n., holotype. <bold>A</bold> Pereopod 7 <bold>B</bold> Coxal gill of pereopod 7 <bold>C</bold> Uropod 1 <bold>D</bold> Apices of rami on uropod 1 <bold>E</bold> Uropod 2 <bold>F</bold> Apices of rami on uropod 2 <bold>G</bold> Uropod 3 <bold>H</bold> Telson. Scale bars 0.1 mm (<bold>D, F</bold>), 0.5 mm (<bold>A–C, E, G, H</bold>).</p></caption><graphic xmlns:xlink="http://www.w3.org/1999/xlink" xlink:href="zookeys-635-053-g005.jpg" position="float" orientation="portrait" xlink:type="simple" id="oo_112132.jpg"/></fig><p>
                <bold><italic>Pleonal epimera</italic></bold> (Fig. <xref ref-type="fig" rid="F6">6E</xref>): epimeron 1 with 1 oblique ledge on surface, with 1 group of 2 robust and 2 simple setae on ventral margin anteriorly, with 3 pairs of robust and simple setae and 1 robust seta submarginally, weakly produced at posteroventral corner; epimeron 2 larger than epimeron 1, also with 1 oblique ledge on surface, convex ventrally and with 4 pairs of robust and simple setae and 1 robust seta submarginally on anterior half of ventral margin, weakly produced at posteroventral corner; epimeron 3 largest, flattened ventrally, with 3 single setae and 1 pair of robust and simple setae on anterior half of ventral margin, posterior margin expanded backwards and with 11 serrations bearing 1 minute seta on distal half.</p><fig id="F6" position="float" orientation="portrait"><label>Figure 6.</label><caption><p>
          <italic><tp:taxon-name><tp:taxon-name-part taxon-name-part-type="genus">Eusiroides</tp:taxon-name-part> <tp:taxon-name-part taxon-name-part-type="species">pilopalpus</tp:taxon-name-part></tp:taxon-name></italic> sp. n., holotype. <bold>A–D</bold> Oostegites of gnathopod 2–pereopod 5 <bold>E</bold> Pleonal epimera. Scale bars 0.5 mm.</p></caption><graphic xmlns:xlink="http://www.w3.org/1999/xlink" xlink:href="zookeys-635-053-g006.jpg" position="float" orientation="portrait" xlink:type="simple" id="oo_112133.jpg"/></fig><p>
                <bold><italic>Uropod 1</italic></bold> (Fig. <xref ref-type="fig" rid="F5">5C, D</xref>): peduncle with 7 marginal and 1 distal robust setae dorsomedially and 7 marginal robust setae dorsolaterally; inner ramus linear, as long as peduncle, with 4 medial and 5 lateral robust setae dorsally, apex blunt with 1 pair of robust setae subapically and 3 robust setae (1 large and 2 small) apically; outer ramus shorter than inner ramus, with 5 lateral robust setae dorsally; apex blunt with 1 robust seta subapically and 2 robust setae (1 large and 1 small) apically.</p><p>
                <bold><italic>Uropod 2</italic></bold> (Fig. <xref ref-type="fig" rid="F5">5E, F</xref>): peduncle 0.7 times as long as that of uropod 1, with 2 marginal and 1 subdistal robust setae dorsomedially, with 1 distal robust seta dorsolaterally; inner ramus 1.6 times as long as peduncle, with 7 medial and 7 lateral robust setae dorsally; apex blunt with 1 pair of robust setae subapically and 3 robust setae (1 large and 2 small) apically; outer ramus much shorter than inner ramus, with 3 medial and 3 lateral robust setae dorsally; apex blunt with 1 robust seta subapically and 2 robust setae (1 large and 1 small) apically.</p><p>
                <bold><italic>Uropod 3</italic></bold> (Fig. <xref ref-type="fig" rid="F5">5G</xref>): shortest; peduncle 0.8 times as long as that of uropod 2, with 1 medial seta dorsally; rami lancerolate; inner ramus 1.6 times as long as peduncle, with 7 robust and 8 plumose setae medially and 7 robust setae laterally; outer ramus slightly shorter than inner ramus, with 6 robust and 5 plumose setae medially and 5 robust setae laterally.</p><p>
                <bold><italic>Telson</italic></bold> (Fig. <xref ref-type="fig" rid="F5">5H</xref>): shallowly cleft (about 1/4 length), with 1 pair of robust setae proximally, with single or paired simple setae on surface; each apex with 1 notch and 1 simple seta subapically.</p><p>
                <bold><italic>Oostegites</italic></bold> (Fig. <xref ref-type="fig" rid="F6">6A–D</xref>): present on gnathopod 2 to pereopod 5, with numerous long setae marginally; that of gnathopod 2 largest; that of pereopod 3 larger than that of pereopod 4, both dilated distally; that of pereopod 5 sublinear, smallest.</p></tp:treatment-sec><tp:treatment-sec sec-type="Male" id="SECID0EUPAE"><title>Male.</title><p>Unknown.</p></tp:treatment-sec><tp:treatment-sec sec-type="remarks" id="SECID0EZPAE"><title>Remarks.</title><p>
                <italic><tp:taxon-name><tp:taxon-name-part taxon-name-part-type="genus">Eusiroides</tp:taxon-name-part> <tp:taxon-name-part taxon-name-part-type="species">pilopalpus</tp:taxon-name-part></tp:taxon-name></italic> sp. n. is very similar to <italic><tp:taxon-name><tp:taxon-name-part taxon-name-part-type="genus">Eusiroides</tp:taxon-name-part> <tp:taxon-name-part taxon-name-part-type="species">japonica</tp:taxon-name-part></tp:taxon-name></italic> Hirayama, 1985. It can be readily distinguished from <italic><tp:taxon-name><tp:taxon-name-part taxon-name-part-type="genus">Eusiroides</tp:taxon-name-part> <tp:taxon-name-part taxon-name-part-type="species">japonica</tp:taxon-name-part></tp:taxon-name></italic> by the following characteristic features: (1) degree of setation of peduncular articles 4 and 5 on antenna 2 is weaker than that of <italic><tp:taxon-name><tp:taxon-name-part taxon-name-part-type="genus">Eusiroides</tp:taxon-name-part> <tp:taxon-name-part taxon-name-part-type="species">japonica</tp:taxon-name-part></tp:taxon-name></italic>; (2) anterior and posterior margins of peduncular article 5 on antenna 2 are parallel in <italic><tp:taxon-name><tp:taxon-name-part taxon-name-part-type="genus">Eusiroides</tp:taxon-name-part> <tp:taxon-name-part taxon-name-part-type="species">pilopalpus</tp:taxon-name-part></tp:taxon-name></italic> sp. n. (vs. margins are gradually diminish distally, and <!--PageBreak--><!--PageBreak--><!--PageBreak-->anterodistal and posterodistal corners are produced in <italic><tp:taxon-name><tp:taxon-name-part taxon-name-part-type="genus">Eusiroides</tp:taxon-name-part> <tp:taxon-name-part taxon-name-part-type="species">japonica</tp:taxon-name-part></tp:taxon-name></italic>); (3) mandibular palp article 3 has a group of brush-like setae on the lateral surface (vs. several rows of minute setae in <italic><tp:taxon-name><tp:taxon-name-part taxon-name-part-type="genus">Eusiroides</tp:taxon-name-part> <tp:taxon-name-part taxon-name-part-type="species">japonica</tp:taxon-name-part></tp:taxon-name></italic>); (4) expanded medial lobe of mandibular palp article 2 is not swollen in <italic><tp:taxon-name><tp:taxon-name-part taxon-name-part-type="genus">Eusiroides</tp:taxon-name-part> <tp:taxon-name-part taxon-name-part-type="species">pilopalpus</tp:taxon-name-part></tp:taxon-name></italic> sp. n. (vs. swollen medially in <italic><tp:taxon-name><tp:taxon-name-part taxon-name-part-type="genus">Eusiroides</tp:taxon-name-part> <tp:taxon-name-part taxon-name-part-type="species">japonica</tp:taxon-name-part></tp:taxon-name></italic>); (5) inner plate on maxilla 2 is not enlarged in <italic><tp:taxon-name><tp:taxon-name-part taxon-name-part-type="genus">Eusiroides</tp:taxon-name-part> <tp:taxon-name-part taxon-name-part-type="species">pilopalpus</tp:taxon-name-part></tp:taxon-name></italic> sp. n. (vs. distinctly enlarged in <italic><tp:taxon-name><tp:taxon-name-part taxon-name-part-type="genus">Eusiroides</tp:taxon-name-part> <tp:taxon-name-part taxon-name-part-type="species">japonica</tp:taxon-name-part></tp:taxon-name></italic>); (6) maxillipedal palp article 3 is covered with fine setae on its distal surface (vs. transverse rows in <italic><tp:taxon-name><tp:taxon-name-part taxon-name-part-type="genus">Eusiroides</tp:taxon-name-part> <tp:taxon-name-part taxon-name-part-type="species">japonica</tp:taxon-name-part></tp:taxon-name></italic>); (7) anterior lobe of ischium on gnathopods 1 and 2 is well-developed in <italic><tp:taxon-name><tp:taxon-name-part taxon-name-part-type="genus">Eusiroides</tp:taxon-name-part> <tp:taxon-name-part taxon-name-part-type="species">pilopalpus</tp:taxon-name-part></tp:taxon-name></italic> sp. n. (vs. moderately developed in <italic><tp:taxon-name><tp:taxon-name-part taxon-name-part-type="genus">Eusiroides</tp:taxon-name-part> <tp:taxon-name-part taxon-name-part-type="species">japonica</tp:taxon-name-part></tp:taxon-name></italic>), (8) acute protrusion at the posterodistal corner of merus on gnathopods 1 and 2 is larger than that of <italic><tp:taxon-name><tp:taxon-name-part taxon-name-part-type="genus">Eusiroides</tp:taxon-name-part> <tp:taxon-name-part taxon-name-part-type="species">japonica</tp:taxon-name-part></tp:taxon-name></italic>; (9) length of the dactylus on gnathopods 1 and 2 is longer than that of <italic><tp:taxon-name><tp:taxon-name-part taxon-name-part-type="genus">Eusiroides</tp:taxon-name-part> <tp:taxon-name-part taxon-name-part-type="species">japonica</tp:taxon-name-part></tp:taxon-name></italic>; (10) posterior lobe of ischium on pereopods 5–7 is acutely produced distally; (11) merus, carpus, and propodus on pereopods 5–7 are more slender than those of <italic><tp:taxon-name><tp:taxon-name-part taxon-name-part-type="genus">Eusiroides</tp:taxon-name-part> <tp:taxon-name-part taxon-name-part-type="species">japonica</tp:taxon-name-part></tp:taxon-name></italic>; (12) both pleonal epimera 1 and 2 have oblique ridges on their lateral surfaces (vs. the ridges are not present in <italic><tp:taxon-name><tp:taxon-name-part taxon-name-part-type="genus">Eusiroides</tp:taxon-name-part> <tp:taxon-name-part taxon-name-part-type="species">japonica</tp:taxon-name-part></tp:taxon-name></italic>) and posterior margin of pleonal epimeron 3 has 11 serrations (vs. seven in <italic><tp:taxon-name><tp:taxon-name-part taxon-name-part-type="genus">Eusiroides</tp:taxon-name-part> <tp:taxon-name-part taxon-name-part-type="species">japonica</tp:taxon-name-part></tp:taxon-name></italic>); (13) the outer ramus on uropod 2 has three dorsal setae medially (vs. dorsal setae are absent in <italic><tp:taxon-name><tp:taxon-name-part taxon-name-part-type="genus">Eusiroides</tp:taxon-name-part> <tp:taxon-name-part taxon-name-part-type="species">japonica</tp:taxon-name-part></tp:taxon-name></italic>); and (14) the distal fourth of the telson is cleft in <italic><tp:taxon-name><tp:taxon-name-part taxon-name-part-type="genus">Eusiroides</tp:taxon-name-part> <tp:taxon-name-part taxon-name-part-type="species">pilopalpus</tp:taxon-name-part></tp:taxon-name></italic> sp. n., (vs. cleft beyond the distal half in <italic><tp:taxon-name><tp:taxon-name-part taxon-name-part-type="genus">Eusiroides</tp:taxon-name-part> <tp:taxon-name-part taxon-name-part-type="species">japonica</tp:taxon-name-part></tp:taxon-name></italic>) (<xref ref-type="bibr" rid="B12">Hirayama 1985</xref>).</p><p>
                <italic><tp:taxon-name><tp:taxon-name-part taxon-name-part-type="genus">Eusiroides</tp:taxon-name-part> <tp:taxon-name-part taxon-name-part-type="species">pilopalpus</tp:taxon-name-part></tp:taxon-name></italic> sp. n. shares several characters with <italic><tp:taxon-name><tp:taxon-name-part taxon-name-part-type="genus">Eusiroides</tp:taxon-name-part> <tp:taxon-name-part taxon-name-part-type="species">diplonyx</tp:taxon-name-part></tp:taxon-name></italic> Walker, 1909. However, <italic><tp:taxon-name><tp:taxon-name-part taxon-name-part-type="genus">Eusiroides</tp:taxon-name-part> <tp:taxon-name-part taxon-name-part-type="species">diplonyx</tp:taxon-name-part></tp:taxon-name></italic> can be easily discriminated from its congeners because it has stout and round-ended locking setae on pereopods 3 and 4 (<xref ref-type="bibr" rid="B33">Walker 1909</xref>; <xref ref-type="bibr" rid="B24">Pirlot 1936</xref>; <xref rid="B1" ref-type="bibr">Barnard JL 1970</xref>; <xref ref-type="bibr" rid="B23">Myers 1985</xref>). These are not observed at <italic><tp:taxon-name><tp:taxon-name-part taxon-name-part-type="genus">Eusiroides</tp:taxon-name-part> <tp:taxon-name-part taxon-name-part-type="species">pilopalpus</tp:taxon-name-part></tp:taxon-name></italic> sp. n. in this study. Furthermore, <italic><tp:taxon-name><tp:taxon-name-part taxon-name-part-type="genus">Eusiroides</tp:taxon-name-part> <tp:taxon-name-part taxon-name-part-type="species">pilopalpus</tp:taxon-name-part></tp:taxon-name></italic> sp. n. is different from <italic><tp:taxon-name><tp:taxon-name-part taxon-name-part-type="genus">Eusiroides</tp:taxon-name-part> <tp:taxon-name-part taxon-name-part-type="species">diplonyx</tp:taxon-name-part></tp:taxon-name></italic> in the following ways: (1) inner plate on maxilla 2 is not enlarged in <italic><tp:taxon-name><tp:taxon-name-part taxon-name-part-type="genus">Eusiroides</tp:taxon-name-part> <tp:taxon-name-part taxon-name-part-type="species">pilopalpus</tp:taxon-name-part></tp:taxon-name></italic> sp. n. (vs. the inner plate of maxilla 2 is larger than the outer plate in <italic><tp:taxon-name><tp:taxon-name-part taxon-name-part-type="genus">Eusiroides</tp:taxon-name-part> <tp:taxon-name-part taxon-name-part-type="species">diplonyx</tp:taxon-name-part></tp:taxon-name></italic>); (2) one group of fine setae on the surface of mandibular palp article 3 is present in <italic><tp:taxon-name><tp:taxon-name-part taxon-name-part-type="genus">Eusiroides</tp:taxon-name-part> <tp:taxon-name-part taxon-name-part-type="species">pilopalpus</tp:taxon-name-part></tp:taxon-name></italic> sp. n. (vs. absent in <italic><tp:taxon-name><tp:taxon-name-part taxon-name-part-type="genus">Eusiroides</tp:taxon-name-part> <tp:taxon-name-part taxon-name-part-type="species">diplonyx</tp:taxon-name-part></tp:taxon-name></italic>); (3) posterior lobe of the ischium on pereopods 5–7 of <italic><tp:taxon-name><tp:taxon-name-part taxon-name-part-type="genus">Eusiroides</tp:taxon-name-part> <tp:taxon-name-part taxon-name-part-type="species">pilopalpus</tp:taxon-name-part></tp:taxon-name></italic> is more acute than that of <italic><tp:taxon-name><tp:taxon-name-part taxon-name-part-type="genus">Eusiroides</tp:taxon-name-part> <tp:taxon-name-part taxon-name-part-type="species">diplonyx</tp:taxon-name-part></tp:taxon-name></italic>; and (4) the telson of <italic><tp:taxon-name><tp:taxon-name-part taxon-name-part-type="genus">Eusiroides</tp:taxon-name-part> <tp:taxon-name-part taxon-name-part-type="species">pilopalpus</tp:taxon-name-part></tp:taxon-name></italic> sp. n. is cleft to one fourth of the length (vs. more than half the length in <italic><tp:taxon-name><tp:taxon-name-part taxon-name-part-type="genus">Eusiroides</tp:taxon-name-part> <tp:taxon-name-part taxon-name-part-type="species">diplonyx</tp:taxon-name-part></tp:taxon-name></italic>) (<xref ref-type="bibr" rid="B33">Walker 1909</xref>; <xref ref-type="bibr" rid="B24">Pirlot 1936</xref>; <xref rid="B1" ref-type="bibr">Barnard JL 1970</xref>; <xref ref-type="bibr" rid="B23">Myers 1985</xref>; <xref ref-type="bibr" rid="B25">Ren 2012</xref>).</p></tp:treatment-sec><ref-list><ref id="B12"><mixed-citation xmlns:xlink="http://www.w3.org/1999/xlink" xlink:type="simple">
          <person-group><name name-style="western"><surname>Hirayama</surname><given-names>A</given-names></name></person-group> (<year>1985</year>) <article-title>Taxonomic studies on the shallow water gammaridean <tp:taxon-name><tp:taxon-name-part taxon-name-part-type="order">Amphipoda</tp:taxon-name-part></tp:taxon-name> of West Kyushu, Japan. IV. <tp:taxon-name><tp:taxon-name-part taxon-name-part-type="family">Dexaminidae</tp:taxon-name-part></tp:taxon-name> (Guernea), <tp:taxon-name><tp:taxon-name-part taxon-name-part-type="family">Eophliantidae</tp:taxon-name-part></tp:taxon-name>, <tp:taxon-name><tp:taxon-name-part taxon-name-part-type="family">Eusiridae</tp:taxon-name-part></tp:taxon-name>, <tp:taxon-name><tp:taxon-name-part taxon-name-part-type="family">Haustoriidae</tp:taxon-name-part></tp:taxon-name>, <tp:taxon-name><tp:taxon-name-part taxon-name-part-type="family">Hyalidae</tp:taxon-name-part></tp:taxon-name>, <tp:taxon-name><tp:taxon-name-part taxon-name-part-type="family">Ischyroceridae</tp:taxon-name-part></tp:taxon-name>.</article-title> <source>Publications of the Seto Marine Biological Laboratory</source> <volume>30</volume>: <fpage>1</fpage>–<lpage>53</lpage>.</mixed-citation></ref><ref id="B33"><mixed-citation xmlns:xlink="http://www.w3.org/1999/xlink" xlink:type="simple">
          <person-group><name name-style="western"><surname>Walker</surname><given-names>AO</given-names></name></person-group> (<year>1909</year>) <article-title><tp:taxon-name><tp:taxon-name-part taxon-name-part-type="order">Amphipoda</tp:taxon-name-part></tp:taxon-name> <tp:taxon-name><tp:taxon-name-part taxon-name-part-type="suborder">Gammaridea</tp:taxon-name-part></tp:taxon-name> from the Indian Ocean. British East Africa, and the Red Sea.</article-title> <source>Transactions of the Linnean Society of London, series 2. Zoology</source> <volume>12</volume>: <fpage>323</fpage>–<lpage>344</lpage>.</mixed-citation></ref><ref id="B24"><mixed-citation xmlns:xlink="http://www.w3.org/1999/xlink" xlink:type="simple">
          <person-group><name name-style="western"><surname>Pirlot</surname><given-names>JM</given-names></name></person-group> (<year>1936</year>) <article-title>Les amphipodes de l’expédition du Siboga. Deuxiéme partie. II. Les amphipodes de la mer profonde. III. Les amphipodes littoraux. I. <tp:taxon-name><tp:taxon-name-part taxon-name-part-type="family">Lysianassidae</tp:taxon-name-part></tp:taxon-name>, <tp:taxon-name><tp:taxon-name-part taxon-name-part-type="family">Ampeliscidae</tp:taxon-name-part></tp:taxon-name>, <tp:taxon-name><tp:taxon-name-part taxon-name-part-type="family">Leucothoidae</tp:taxon-name-part></tp:taxon-name>, <tp:taxon-name><tp:taxon-name-part taxon-name-part-type="family">Stenothoidae</tp:taxon-name-part></tp:taxon-name>, <tp:taxon-name><tp:taxon-name-part taxon-name-part-type="family">Phliantidae</tp:taxon-name-part></tp:taxon-name>, <tp:taxon-name><tp:taxon-name-part taxon-name-part-type="family">Colomastigidae</tp:taxon-name-part></tp:taxon-name>, <tp:taxon-name><tp:taxon-name-part taxon-name-part-type="family">Ochlesidae</tp:taxon-name-part></tp:taxon-name>, <tp:taxon-name><tp:taxon-name-part taxon-name-part-type="family">Liljeborgiidae</tp:taxon-name-part></tp:taxon-name>, <tp:taxon-name><tp:taxon-name-part taxon-name-part-type="family">Oedicerotidae</tp:taxon-name-part></tp:taxon-name>, <tp:taxon-name><tp:taxon-name-part taxon-name-part-type="family">Synopiidae</tp:taxon-name-part></tp:taxon-name>, <tp:taxon-name><tp:taxon-name-part taxon-name-part-type="family">Eusiridae</tp:taxon-name-part></tp:taxon-name>, <tp:taxon-name><tp:taxon-name-part taxon-name-part-type="family">Gammaridae</tp:taxon-name-part></tp:taxon-name>.</article-title> <source>Siboga-Expeditie</source> <volume>33e</volume>: <fpage>237</fpage>–<lpage>328</lpage>.</mixed-citation></ref><ref id="B1"><mixed-citation xmlns:xlink="http://www.w3.org/1999/xlink" xlink:type="simple">
          <person-group><name name-style="western"><surname>Barnard</surname><given-names>JL</given-names></name></person-group> (<year>1970</year>) <article-title>Sublittoral <tp:taxon-name><tp:taxon-name-part taxon-name-part-type="suborder">Gammaridea</tp:taxon-name-part></tp:taxon-name> (<tp:taxon-name><tp:taxon-name-part taxon-name-part-type="order">Amphipoda</tp:taxon-name-part></tp:taxon-name>) of the Hawaiian Islands.</article-title> <source>Smithsonian Contributions to Zoology</source> <volume>34</volume>: <fpage>1</fpage>–<lpage>286</lpage>. doi: <ext-link xlink:type="simple" ext-link-type="doi" xlink:href="10.5479/si.00810282.34">10.5479/si.00810282.34</ext-link></mixed-citation></ref><ref id="B23"><mixed-citation xmlns:xlink="http://www.w3.org/1999/xlink" xlink:type="simple">
          <person-group><name name-style="western"><surname>Myers</surname><given-names>AA</given-names></name></person-group> (<year>1985</year>) <article-title>Shallow-water, coral reef and mangrove <tp:taxon-name><tp:taxon-name-part taxon-name-part-type="order">Amphipoda</tp:taxon-name-part></tp:taxon-name> (<tp:taxon-name><tp:taxon-name-part taxon-name-part-type="suborder">Gammaridea</tp:taxon-name-part></tp:taxon-name>) of Fiji.</article-title> <source>Records of the Australian Museum</source>, <supplement>Supplement</supplement> <volume>5</volume>: <fpage>1</fpage>–<lpage>143</lpage>. doi: <ext-link xlink:type="simple" ext-link-type="doi" xlink:href="10.3853/j.0812-7387.5.1985.99">10.3853/j.0812-7387.5.1985.99</ext-link></mixed-citation></ref><ref id="B25"><mixed-citation xmlns:xlink="http://www.w3.org/1999/xlink" xlink:type="simple">
          <person-group><name name-style="western"><surname>Ren</surname><given-names>X</given-names></name></person-group> (<year>2012</year>) <source>Fauna Sinica, Invertebrata vol. 43, <tp:taxon-name><tp:taxon-name-part taxon-name-part-type="suborder">Gammaridea</tp:taxon-name-part></tp:taxon-name> (II).</source> <publisher-name>Science Press</publisher-name>, <publisher-loc>Beijing</publisher-loc>, <size units="page">651 pp</size>.</mixed-citation></ref></ref-list></tp:taxon-treatment>
